# Supplementary material for: The Development of a Smart Magnetic Resonance Imaging and Chemical Exchange Saturation Transfer Contrast Agent for the Imaging of Sulfatase Activity
Source: Pharmaceuticals (Basel). 2023 Oct 11;16(10):1439. doi: 10.3390/ph16101439 (PMC10610007; doi:10.3390/ph16101439)
Supplement: Supplementary file 1 [file pharmaceuticals-16-01439-s001.zip]

Archive with 1 entries (1 files):
- pharmaceuticals-2581028-supplementary.pdf
